# Supplementary material for: Thermodynamics and Spectroscopy of Halogen- and Hydrogen-Bonded Complexes of Haloforms with Aromatic and Aliphatic Amines
Source: Molecules. 2022 Sep 19;27(18):6124. doi: 10.3390/molecules27186124 (PMC9500756; doi:10.3390/molecules27186124)
Supplement: Supplementary file 1 [file molecules-27-06124-s001.zip]

Archive with 1 entries (1 files):
- molecules-1910962-supplementary.pdf
